# Supplementary material for: The role of DNA methylation in the maintenance of phenotypic variation induced by grafting chimerism in Brassica
Source: Hortic Res. 2023 Jan 30;10(3):uhad008. doi: 10.1093/hr/uhad008 (PMC10028404; doi:10.1093/hr/uhad008)
Supplement: Web_Material_uhad008 [file web_material_uhad008.zip]

Archive with 4 entries (4 files):
- Figure S1.tif
- Figure S2.tif
- Figure S3.tif
- supplementary tables_20221228.pdf
